# Supplementary material for: Flavonoid Profiles and Antioxidant Potential of Monochoria angustifolia (G. X. Wang) Boonkerd & Tungmunnithum, a New Species from the Genus Monochoria C. Presl
Source: Antioxidants (Basel). 2022 May 12;11(5):952. doi: 10.3390/antiox11050952 (PMC9138080; doi:10.3390/antiox11050952)
Supplement: Supplementary file 1 [file antioxidants-11-00952-s001.zip]

Archive with 1 entries (1 files):
- antioxidants-1689985-supplementary.pdf
